# Supplementary material for: Interrupted time series analysis of children’s blood lead levels: A case study of lead hazard control program in Syracuse, New York
Source: PLoS One. 2017 Feb 9;12(2):e0171778. doi: 10.1371/journal.pone.0171778 (PMC5300272; doi:10.1371/journal.pone.0171778)
Supplement: S1 File — (XLSX) [file pone.0171778.s001.xlsx]

## Sheet: Sheet1
number	Year	Month	Date	Number of observation	Average of BLLs	The averaged difference of of BLLs between age group 1-2 and 3-5	The averaged difference of BLLs between female and male	The averaged difference of BLLs between African Amerian and the White
1	1992	4	33695	697	7.44837	0.606086	0.255684	1.44872
2	1992	5	33725	655	7.71157	0.985825	0.123207	2.00836
3	1992	6	33756	611	8.82642	1.37564	0.133813	-2.25312
4	1992	7	33786	691	9.33835	1.17226	0.256046	2.5986
5	1992	8	33817	784	10.0766	1.12183	-0.306376	1.76929
6	1992	9	33848	651	9.46515	1.22234	0.588653	4.2472
7	1992	10	33878	666	8.38768	1.27461	0.534405	0.645284
8	1992	11	33909	518	8.43811	1.53267	-0.0514988	-0.806991
9	1992	12	33939	539	8.43516	0.364269	0.0880316	1.44785
10	1993	1	33970	660	8.58561	0.163626	0.461653	3.00049
11	1993	2	34001	467	7.77671	0.488313	-0.560132	0.79493
12	1993	3	34029	632	7.90494	0.3685	0.273145	0.381521
13	1993	4	34060	660	8.22504	0.298339	0.790758	0.0557473
14	1993	5	34090	669	9.14138	1.90852	0.3176	2.69331
15	1993	6	34121	590	9.74644	0.0104236	1.03417	0.397629
16	1993	7	34151	706	10.4815	1.4355	0.0564901	2.54216
17	1993	8	34182	622	10.3944	2.14424	0.265641	5.79357
18	1993	9	34213	529	9.6801	1.93925	0.15727	1.01921
19	1993	10	34243	454	8.72937	0.588502	0.410467	2.09716
20	1993	11	34274	376	7.59898	0.592519	0.0514258	-0.256857
21	1993	12	34304	333	6.75647	0.0719225	0.108482	4.07656
22	1994	1	34335	523	8.29478	-0.0974236	0.159389	-1.11815
23	1994	2	34366	481	7.0134	-0.0369476	-0.106209	-0.411858
24	1994	3	34394	677	6.74223	0.269096	0.143881	0.778363
25	1994	4	34425	632	6.82051	0.154408	-0.0808731	0.803594
26	1994	5	34455	661	6.66628	0.775954	-0.101761	0.837085
27	1994	6	34486	771	8.234	0.522102	0.897336	0.336085
28	1994	7	34516	765	8.86601	0.463882	0.340607	5.0984
29	1994	8	34547	805	8.39593	1.10808	0.667078	3.34073
30	1994	9	34578	715	8.08028	0.844372	0.43603	2.43884
31	1994	10	34608	651	7.37921	0.847777	-0.364522	0.806583
32	1994	11	34639	553	7.66527	-0.471654	0.857487	2.85637
33	1994	12	34669	433	6.85077	1.24517	0.27571	0.550786
34	1995	1	34700	153	7.81187	0.628033	1.18452	0.923368
35	1995	2	34731	94	8.45102	-1.0535	0.082347	0.845164
36	1995	3	34759	156	7.02498	-0.487863	-0.344041	0.976282
37	1995	4	34790	132	7.23273	0.119687	-0.0872828	0.847009
38	1995	5	34820	130	6.80185	-0.107908	0.0439898	0.912233
39	1995	6	34851	98	7.02708	-1.18229	0.78235	1.39014
40	1995	7	34881	145	8.05304	-0.468051	0.936026	2.26311
41	1995	8	34912	162	7.53378	-0.381977	-0.107659	1.34781
42	1995	9	34943	115	7.1049	0.150358	0.13933	1.62432
43	1995	10	34973	84	6.70666	0.312283	0.402524	0.913246
44	1995	11	35004	79	6.63139	-0.543633	0.278255	1.55907
45	1995	12	35034	55	6.60357	0.402059	1.09149	1.56429
46	1996	1	35065	100	6.86766	-0.530528	1.53393	0.797297
47	1996	2	35096	108	7.48656	-0.394829	-0.0572131	0.66295
48	1996	3	35125	84	7.11677	0.608379	0.445273	0.917158
49	1996	4	35156	83	6.50555	-2.06304	0.534832	0.667106
50	1996	5	35186	78	6.4486	-0.637381	0.717748	0.613736
51	1996	6	35217	82	6.75988	-0.248266	-0.851424	1.24472
52	1996	7	35247	88	7.55072	-0.0678504	0.337573	0.580837
53	1996	8	35278	97	7.09999	-1.70506	0.799237	-0.139159
54	1996	9	35309	83	7.19757	-0.580889	-1.45358	-0.524809
55	1996	10	35339	86	7.10901	0.099667	0.374617	1.20963
56	1996	11	35370	64	6.16563	-0.609261	0.178675	0.665013
57	1996	12	35400	44	6.30775	0.0236164	-1.05881	1.29919
58	1997	1	35431	110	6.53875	-0.724516	-0.0171141	0.310919
59	1997	2	35462	52	6.53375	-2.08156	1.49611	0.527305
60	1997	3	35490	60	6.08524	-1.45472	-0.879347	2.27799
61	1997	4	35521	62	6.47198	-1.60911	0.692313	1.92417
62	1997	5	35551	62	6.21497	-1.00087	0.873518	2.03855
63	1997	6	35582	43	5.7231	-0.997639	0.624004	0.222182
64	1997	7	35612	73	6.79625	-0.235654	-0.654547	1.42685
65	1997	8	35643	77	7.31917	-1.08972	0.888465	4.68211
66	1997	9	35674	76	7.94291	-0.591722	0.286698	1.79876
67	1997	10	35704	57	6.99084	-1.91108	0.780746	0.247998
68	1997	11	35735	35	6.45156	0.112393	0.650023	1.00689
69	1997	12	35765	40	6.44313	0.601111	0.239189	0.779563
70	1998	1	35796	53	6.23835	-1.36624	0.161458	2.76447
71	1998	2	35827	42	6.31018	-2.54544	-0.684894	2.14195
72	1998	3	35855	52	7.01494	-1.8642	-0.606019	0.650676
73	1998	4	35886	44	7.01009	-0.0672565	0.267294	-0.806009
74	1998	5	35916	33	6.9356	-2.24673	-0.684008	2.52068
75	1998	6	35947	62	6.81266	-0.322947	1.72722	0.844507
76	1998	7	35977	66	6.88702	-0.711796	-0.0247589	0.192988
77	1998	8	36008	57	7.87198	0.721957	1.2133	1.52854
78	1998	9	36039	58	7.07221	-0.848905	1.83937	3.83334
79	1998	10	36069	54	6.27678	0.856737	-0.58308	0.98168
80	1998	11	36100	50	6.13491	-0.420629	-0.653794	1.46545
81	1998	12	36130	44	6.3901	0.910645	-1.64751	-0.244105
82	1999	1	36161	47	5.8395	-0.512282	-0.248668	0.345415
83	1999	2	36192	55	5.65019	-2.05266	1.70389	2.72162
84	1999	3	36220	61	5.50802	-0.528809	-0.190464	1.29942
85	1999	4	36251	56	5.891	0.245277	-0.133859	0.264725
86	1999	5	36281	50	6.7922	-1.14623	0.65599	2.0268
87	1999	6	36312	58	7.11487	-1.73492	0.324679	0.569971
88	1999	7	36342	41	7.73902	-2.96916	1.1833	3.98488
89	1999	8	36373	56	6.83364	0.82739	-0.838065	1.60652
90	1999	9	36404	47	5.43327	-2.04375	0.733792	1.70155
91	1999	10	36434	45	6.06293	-0.639264	0.515376	1.1164
92	1999	11	36465	49	5.39543	-0.595349	-0.81097	1.06651
93	1999	12	36495	44	4.55936	-0.535895	1.29743	1.89303
94	2000	1	36526	42	7.17962	1.01746	-1.17446	-2.13007
95	2000	2	36557	51	5.22023	-0.532367	1.0366	0.247285
96	2000	3	36586	73	5.08027	-2.86476	0.256535	0.823946
97	2000	4	36617	40	5.19323	-0.628172	0.18653	4.89059
98	2000	5	36647	45	4.96789	-2.56971	0.069455	2.76032
99	2000	6	36678	57	5.34017	-0.0910985	-0.147036	0.449362
100	2000	7	36708	51	5.24483	-1.5509	-0.452923	-0.224055
101	2000	8	36739	60	6.04183	0.157196	-0.932821	2.03791
102	2000	9	36770	69	5.37532	-1.41589	0.567515	2.68872
103	2000	10	36800	45	4.71307	-0.793686	-1.16217	2.21324
104	2000	11	36831	49	4.36697	-0.715713	0.315463	1.2133
105	2000	12	36861	32	5.27895	-0.774868	0.125407	0.143192
106	2001	1	36892	51	4.50591	-1.88259	-1.22723	2.02075
107	2001	2	36923	49	5.11779	-1.19066	0.463268	0.594323
108	2001	3	36951	32	4.00112	-3.10196	1.45164	0.819638
109	2001	4	36982	37	4.59848	-2.27925	-1.55279	1.05188
110	2001	5	37012	33	4.13518	1.09942	0.279774	-0.913123
111	2001	6	37043	60	4.62998	-1.57193	0.880048	1.72637
112	2001	7	37073	58	4.79056	0.0506449	0.576902	1.33008
113	2001	8	37104	55	5.21433	-0.0388325	0.137791	1.05257
114	2001	9	37135	53	5.8952	-0.0691507	-0.297071	1.99504
115	2001	10	37165	46	4.44088	0.436754	-0.0640377	1.7574
116	2001	11	37196	35	4.13629	-0.387273	0.120908	0.87975
117	2001	12	37226	30	4.11258	-0.0896983	1.35489	0.321768
118	2002	1	37257	37	4.60872	-0.910401	0.795261	0.0436937
119	2002	2	37288	39	4.84453	-0.0284629	-1.0665	2.67812
120	2002	3	37316	35	4.66729	-0.168889	1.26996	2.48874
121	2002	4	37347	50	3.86148	-0.482467	-0.683785	-0.127694
122	2002	5	37377	54	4.83107	-1.65507	-0.798949	3.43221
123	2002	6	37408	39	4.68034	-1.73807	-0.0650443	-0.53605
124	2002	7	37438	60	5.79526	-0.120534	-1.29718	2.59556
125	2002	8	37469	49	5.39973	0.241128	0.174649	3.00651
126	2002	9	37500	41	5.15316	-2.01936	1.47381	1.52997
127	2002	10	37530	51	5.48048	-1.19466	0.14345	-0.385023
128	2002	11	37561	35	5.30441	-2.2914	-0.239142	0.504828
129	2002	12	37591	39	4.27714	0.635889	0.483611	0.540151
130	2003	1	37622	76	4.78862	0.226878	0.0829569	0.671894
131	2003	2	37653	57	4.80061	0.825738	0.398905	-0.0144205
132	2003	3	37681	56	4.51906	0.590509	-0.775762	-0.617356
133	2003	4	37712	60	4.72207	-0.0734109	0.687424	0.135589
134	2003	5	37742	56	5.01112	-0.779718	-0.499153	-0.48478
135	2003	6	37773	81	4.57988	0.133048	0.0728132	0.507373
136	2003	7	37803	73	4.92203	-0.187456	-0.313106	0.987452
137	2003	8	37834	82	5.33457	-0.318719	0.49519	0.343063
138	2003	9	37865	70	4.28027	0.0780487	0.401894	-0.0575562
139	2003	10	37895	78	4.52517	0.184875	-0.341524	0.0469057
140	2003	11	37926	55	4.05896	-0.0243274	0.0197425	-0.651776
141	2003	12	37956	43	4.80947	-1.06446	-0.205236	1.09044
142	2004	1	37987	74	3.81298	0.0924896	-0.260295	0.0577706
143	2004	2	38018	60	3.87787	0.660906	0.249081	-0.358972
144	2004	3	38047	66	3.55265	-0.155389	-0.334242	-0.153161
145	2004	4	38078	83	3.46185	0.156296	-0.0148895	-0.187307
146	2004	5	38108	93	4.74793	0.585057	-0.652929	-0.513527
147	2004	6	38139	84	5.17587	0.524618	0.959494	0.534584
148	2004	7	38169	88	5.54972	0.610313	-0.382695	0.753979
149	2004	8	38200	67	4.97182	0.135492	0.0164658	0.474381
150	2004	9	38231	84	4.66869	0.0621747	0.324948	-0.529222
151	2004	10	38261	86	4.67881	0.26686	0.329133	0.125178
152	2004	11	38292	68	3.81733	-0.131551	-0.0258713	0.136355
153	2004	12	38322	59	4.36714	0.844008	-0.50735	0.391495
154	2005	1	38353	74	4.15477	0.0766973	-0.196336	0.349574
155	2005	2	38384	87	4.00788	-0.284635	0.195991	0.661681
156	2005	3	38412	128	4.4886	0.324466	0.0327154	-0.267788
157	2005	4	38443	90	4.3802	0.640604	0.222986	0.18624
158	2005	5	38473	76	3.95489	-0.456217	0.383316	-0.0569542
159	2005	6	38504	70	3.89832	0.694919	0.190963	0.371941
160	2005	7	38534	69	4.61264	0.271383	0.174425	1.74619
161	2005	8	38565	88	4.10711	0.253116	0.0306686	-0.0648551
162	2005	9	38596	102	4.32843	0.532276	0.303606	0.898502
163	2005	10	38626	87	3.9263	0.04044	0.0340592	0.15138
164	2005	11	38657	87	4.09243	-0.193307	0.494265	-0.537092
165	2005	12	38687	168	4.76894	-0.30025	0.173781	0.924853
166	2006	1	38718	254	4.97727	-0.451572	0.179832	0.640078
167	2006	2	38749	194	4.40716	-0.22387	0.475614	-0.05034
168	2006	3	38777	275	3.87439	-0.0736362	0.114011	0.649693
169	2006	4	38808	211	4.80898	-0.542369	0.293473	0.211698
170	2006	5	38838	260	4.2596	-0.119994	0.237973	0.0783021
171	2006	6	38869	291	4.33555	-0.506887	0.179794	0.558508
172	2006	7	38899	270	5.10644	-0.375241	-0.452595	0.348387
173	2006	8	38930	373	4.98377	0.095014	0.897398	0.509256
174	2006	9	38961	295	4.34421	0.200492	0.481424	0.156413
175	2006	10	38991	299	4.3071	0.444316	0.0992105	-0.0988841
176	2006	11	39022	148	4.23943	-1.03904	-0.36462	-0.182959
177	2006	12	39052	148	4.4689	0.100915	0.402579	0.218995
178	2007	1	39083	282	4.26516	-0.84422	0.21178	0.232108
179	2007	2	39114	187	4.15619	-0.72296	0.589491	0.232391
180	2007	3	39142	269	4.00563	0.0261248	0.0251697	0.165371
181	2007	4	39173	343	3.88834	-0.34765	0.348615	0.449809
182	2007	5	39203	275	4.47258	-0.0318763	0.558313	0.0910739
183	2007	6	39234	286	4.97201	-0.107143	0.318867	0.388608
184	2007	7	39264	318	5.0483	-0.82019	0.735731	0.37167
185	2007	8	39295	343	4.5256	0.136725	-0.281802	0.975131
186	2007	9	39326	256	4.2501	0.10269	-0.497812	0.0478973
187	2007	10	39356	300	4.42827	-0.175091	-0.138533	-0.037948
188	2007	11	39387	231	4.46095	-0.207197	0.493286	0.344552
189	2007	12	39417	164	4.53305	-0.214546	0.14113	0.241832
190	2008	1	39448	338	4.57557	-0.756535	0.25877	0.144398
191	2008	2	39479	258	4.15751	-0.572551	0.328054	0.0142624
192	2008	3	39508	262	4.46586	-0.501917	0.106528	0.309613
193	2008	4	39539	234	4.13218	-0.792876	0.351458	0.183521
194	2008	5	39569	226	4.26087	0.0751478	0.297121	-0.110179
195	2008	6	39600	268	4.67233	-0.25139	0.0402506	0.225313
196	2008	7	39630	307	4.79414	0.413216	-0.173993	-0.156183
197	2008	8	39661	284	4.40071	0.277161	-0.476552	-0.121089
198	2008	9	39692	288	4.08738	0.0170639	0.115096	-0.2932
199	2008	10	39722	255	4.017	0.128543	0.56116	0.148453
200	2008	11	39753	199	3.84166	-0.362911	-0.133796	0.721886
201	2008	12	39783	192	3.86115	-0.20645	-0.527843	0.488438
202	2009	1	39814	247	4.00904	-0.874786	0.0908597	0.20368
203	2009	2	39845	202	3.81119	0.0268184	0.500887	-0.493181
204	2009	3	39873	265	4.21624	-0.550656	0.684561	-0.440634
205	2009	4	39904	243	3.95969	-0.470608	0.0627265	0.293276
206	2009	5	39934	182	4.1654	-0.132504	-0.0546945	0.46606
207	2009	6	39965	269	4.30754	0.0125294	0.713545	0.558202
208	2009	7	39995	228	3.96724	-0.317517	0.896083	0.750574
209	2009	8	40026	259	4.19681	-0.139792	0.416106	0.709488
210	2009	9	40057	183	4.26182	0.024927	-0.486437	0.745929
211	2009	10	40087	233	4.18874	-0.349199	0.368436	-0.271344
212	2009	11	40118	136	4.04256	-0.478902	-0.0903924	0.342054
213	2009	12	40148	131	3.9766	-0.246049	0.145622	0.359466
214	2010	1	40179	180	3.93781	-0.311851	-0.0346302	0.169364
215	2010	2	40210	171	3.76727	-0.399487	0.175095	0.292165
216	2010	3	40238	192	3.47942	-0.612267	0.129976	-0.212974
217	2010	4	40269	207	3.47965	-0.188208	0.511127	0.479767
218	2010	5	40299	174	4.20079	0.0327743	-0.242361	-0.86681
219	2010	6	40330	221	4.05842	-0.02328	0.0444228	-0.212726
220	2010	7	40360	288	3.83689	-0.260278	-0.090488	0.111326
221	2010	8	40391	274	4.41399	0.262339	-0.0868696	0.47968
222	2010	9	40422	186	3.92712	0.108426	-0.451868	0.570615
223	2010	10	40452	156	3.68212	0.25011	-0.137212	0.554373
224	2010	11	40483	171	3.67266	0.467317	0.283519	0.223101
225	2010	12	40513	88	3.99306	0.338491	0.516872	-0.375563
226	2011	1	40544	166	3.99041	-1.20239	-0.649225	0.622027
227	2011	2	40575	185	3.85714	-0.547721	-0.167919	1.18642
228	2011	3	40603	239	3.7388	0.0620518	-0.378377	0.0987934
229	2011	4	40634	221	3.68956	-0.255071	0.0945403	-0.1887
230	2011	5	40664	230	3.71341	-0.484616	-0.341385	0.152781
231	2011	6	40695	246	4.28042	0.91582	0.225243	-0.234727
232	2011	7	40725	234	4.18908	-0.125506	-0.54495	0.162884
233	2011	8	40756	262	4.33887	0.294732	0.520515	0.620302
234	2011	9	40787	229	4.06304	-0.280602	-0.121569	0.0639699
235	2011	10	40817	214	3.98621	0.120063	0.52904	0.122846
236	2011	11	40848	152	3.82394	0.380558	0.00368324	0.115458
237	2011	12	40878	161	3.67228	-0.0317403	0.296154	0.981958
